# Supplementary material for: An acquired high-risk chromosome instability phenotype in multiple myeloma: Jumping 1q Syndrome
Source: Blood Cancer J. 2019 Aug 9;9(8):62. doi: 10.1038/s41408-019-0226-4 (PMC6689064; doi:10.1038/s41408-019-0226-4)
Supplement: Supplementary file 5 — Supplemental Table 1 [file 41408_2019_226_MOESM5_ESM.xlsx]

## Sheet: All data
	Supplemental Table I
	Age at spec	Sex	Iso type	L-chain	ISS Stage	Ploidy	IgH trans	1q12 CN	1q21 CN	17p CN	1q12 trans to RC	1q12 deletion in RC
1	67	M	IgA	Kappa	II	NHRD	del(14q32)	6	6	2	der(1;6)	del 6q
2	55	M	IgG	Kappa	II	NHRD	t(4;14)	5-10	5-6	2	der(1;8)	del 1p
3	75	F	IgA	Kappa	II	HRD	normal	4	4	1	der(1;17)	del 17p
4	57	M	free L-chain	Lambda	III	NHRD	t(4;14)	4-6	5-7	1	iso 1q	del 1p
5	62	F	IgG	Lambda	III	HRD	normal	5	5	1	der(1;12)	none
6	68	F	free L-chain	Lambda	III	NHRD	t(11;14)	5-6	5-6	2	iso 1q	del 1p
7	57	F	IgG	Kappa	II	NHRD	t(4;14)	5-9	5-9	2	iso 1q	del 1p
8	78	F	IgA	Lambda	I	NHRD	t(11;14)	6-8	6-8	1	iso 1q	del 1p
9	65	M	IgG	Kappa	I	NHRD	t(11;14)	4	4	1	der(1;2), der(1;54)	none
10	64	F	IgG	Kappa	III	HRD	normal	4	4	2	der(1;2), der(1;21)	6q/1p
11	59	M	IgG	Kappa	III	NHRD	del(14)	5-7	5-7	2	quad 1q, trip 1q 21	none
12	73	M	IgG	Lambda	I	HRD	normal	4	4	2	der(9)(q12;p10),der(1;11p)	del 9q
13	60	M	IgG	Lambda	II	HRD	del (14q32)	4	4	2	der(1;16). der(1;8)	del 16q
14	55	M	IgG	Lambda	I	HRD	t(8;14)	5-6	5-6	1	der(1;19)	del 6q
15	67	M	IgG	Lambda	III	HRD	normal	4	4	2	der(1;19)	del 19q
16	69	F	IgG	Kappa	NA	NHRD	t(4;14)	4	4	1	der(1;12)	del 12p13
17	66	M	free L-chain	Kappa	I	HRD	t(4;14)	4	4	2	der(19)(q12;p10),(1;5)	del 19q
18	55	F	free L-chain	Lambda	I	NHRD	t(4;14)	5-7	5-7	2	dup 1q, der(1;7)dup 2	none
19	65	M	IgG	Kappa	II	NHRD	t(4;14)	4	4	1	der(1;11),der(1;20)	none
20	64	F	free L-chain	Lambda	III	NHRD	t(4;14)	6	6	2	der(1;16)	del 16q
21	67	M	IgG	Kappa	II	NHRD	t(4;14)	5	5	2	der(1;7)	none
22	62	F	IgA	Lambda	III	HRD	normal	5-9	5-9	1	der(1;19)	del 19q
23	59	F	IgA	Kappa	I	HRD	normal	5	5	2	dup 1q, der(1;13)	none
24	75	M	IgG	Kappa	I	HRD	t(11;14)	4	4	1	dup1q,iso 1q	del 1p
25	52	M	IgG	Lambda	III	HRD	t(4;14)	4	4	2	der(1;18)(inv dup)	none
26	77	F	IgG	Kappa	I	HRD	normal	4	4	2	der(1;8),der(1;9)	none
27	57	M	IgG	Lambda	III	NHRD	t(4;14)	4	4	2	der(1;13) complex	none
28	60	M	IgG	Kappa	III	HRD	normal	4	4	2	der(1;16)	del 16q
29	70	M	IgA	Kappa	I	HRD	normal	4	4	1	der(1;6)	del 6q
30	75	M	IgG	Kappa	II	NHRD	normal	5-6	5-6	1	der(1;9p)der(1;17)	del 17p
31	39	F	IgG	Kappa	II	NHRD	normal	7	7	2	der(1;19)	del 19q
32	51	F	free L-chain	Lambda	III	NHRD	del(14q32)	6	6	2	der(16), der(1;22)	del 16q
33	85	M	IgG	Kappa	II	HRD	-14	4	4	2	der(1;2),(der(1;5)	del 19q
34	71	M	IgG	Kappa	I	HRD	normal	4	4	1	der(1;16),der(1;19)	del 16q, del 19q
35	67	M	IgG	Kappa	III	HRD	normal	4	4	2	t(1;8)	del 19q
36	68	M	free L-chain	Lambda	II	HRD	normal	4	4	1	der(1;6)	del 6q
37	63	F	IgA	Lambda	I	NHRD	del( 14q32)	5	5	1	der(1;16),der(1;20)	del 16q
38	76	M	IgA	Kappa	III	NHRD	del(14q32)	5	5	2	der(1;16)	del 16q
39	48	M	IgA	Kappa	III	NHRD	t(4;14)	4	4	1	der(1;8)	none
40	65	M	IgG	Lambda	III	HRD	normal	4	4	1	dup1qx2	none
41	55	M	IgG	Lambda		NHRD	t(11;14)	4	4	2	der(1;6q), der(1;16p)	del 6q
42	59	M	free L-chain	Kappa	III	HRD	normal	5	5	1	der(1;17)	del 17p
43	56	F	IgG	Kappa	II	NHRD	t(14;20)	4	4	1	der(1;17)	del 17p
44	69	M	IgA	Kappa	II	HRD	del(14q32)	4	4	2	der(1;9)	del 9q
45	60	F	free L-chain	Lambda	II	HRD	t(4;14)	4	4	1	der(1;20)	none
46	67	F	IgG	Lambda	II	NHRD	t(4;14)	5	5	2	der(1;6), dup 1q	del 6q
47	75	F	IgG	Kappa	I	HRD	t(4;14)	5	5	3	der(1;2), der(19), der(22)	none
48	58	F	IgA	Kappa	II	HRD	normal	4	4	2	der(1;5),der (1;17q)	del 5q
49	65	F	IgG	Kappa	I	NHRD	t(4;14)	5	5	1	der(1;17)	del 17p
50	68	M	IgA	Kappa	II	HRD	t(11;14)	4	4	1	iso 1q	del 1p

## Sheet: Stage
MRN	Date1	Date2	b2mID	b2mDate	b2m	AlbID	AlbDate	Alb	LDHID	LDHDate	LDH	TP53ID	TP53Date	TP53	TP53_S	MMSETID	MMSETDate	MMSET	MMSet_S	MAFID	MAFDate	MAF	MAF_S	ca	ISS_Call	ISS_Calc	ISS	RISS_Call	RISS_Calc	RISS
1111775	2011-09-11	2014-08-25	75416153	2011-10-05 10:50:00	2.8	75500697	2011-10-05 10:12:00	4.9	75540880	2011-09-12	272	108975848	2011-10-05 12:37:00	Normal		108975846	2011-10-05 12:37:00	Normal		108975843	2011-10-05 12:37:00	Normal		0		I	I		II	II
1125560	2014-05-02	2014-05-15																							II	NA	II		NA	NA
1148928	2000-11-29	2001-05-03	11873855	2001-01-23 10:21:00	1.6	11873869	2001-01-23 10:21:00	4.6	11873847	2001-01-23 10:21:00	137															I	I		NA	NA
1162198	2014-04-20	2014-04-25																							II	NA	II		NA	NA
1170369	2001-01-10	2001-09-10	16042556	2001-04-01	2.1	16135754	2001-04-30 11:16:00	0	16042552	2001-04-01	192															II	II		NA	NA
1274005	2003-11-10	2003-11-25 16:21:00	21411680	2003-11-19 11:37:00	12.6	21411705	2003-11-19 11:37:00	4.1	21411690	2003-11-19 11:37:00	406															III	III		NA	NA
1297428	2004-05-07	2004-07-19	23462368	2004-06-08 11:05:00	2.4	23509850	2004-06-08 11:05:00	3.8	23462339	2004-06-08 11:05:00	104								0				2			I	I		NA	NA
1301288	2004-04-27	2004-05-25																								NA	NA		NA	NA
1317869	2004-09-10 00:30:00	2005-11-28	31638181	2005-09-26 09:19:00	8.2	31661330	2005-09-26 09:19:00	2.2	31627968	2005-09-26 09:19:00	264															III	III		NA	NA
1330086	2005-03-20	2005-08-04	28148197	2005-04-14 16:35:00	5.2	28151350	2005-04-14 16:35:00	5.4	28148208	2005-04-14 16:35:00	164														III	II	III		NA	NA
1370459	2005-08-27	2005-09-01																								NA	NA		NA	NA
1452032	2007-07-22	2007-08-04	40259491	2007-07-27 23:11:00	34.5	40288019	2007-07-27 23:11:00	2.8	40224558	2007-07-28 05:29:00	394															III	III		NA	NA
1475374	2016-07-10	2017-03-15																								NA	NA		NA	NA
1569908	2014-03-26	2014-04-04	96503499	2014-03-29 16:31:00	5.3	96509820	2014-03-28 15:16:00	2.9	96503429	2014-03-28 15:16:00	641	108998513	2014-04-02 10:09:00	Normal		108998512	2014-04-02 10:09:00	Abnormal(21%)						1	II	II	II		II	II
1626259	2011-02-05	2011-05-27	71129709	2011-02-09 11:37:00	3.3	71190973	2011-02-09 01:49:00	2.9	71127308	2011-02-10 01:29:00	136															II	II		NA	NA
1632657	2009-03-27	2009-05-15																								NA	NA		NA	NA
1635692	2011-03-19	2011-05-18	72438770	2011-04-19 09:41:00	3.4	72502951	2011-04-19 08:55:00	3.3	72438763	2011-04-19 09:41:00	141	108972055	2011-04-19 14:28:00	Normal		108972054	2011-04-19 14:28:00	Normal		108972051	2011-04-19 14:28:00	Normal		0		II	II		II	II
1657620	2006-12-27	2007-01-15																								NA	NA		NA	NA
1666164	2011-10-01	2011-10-29 14:31:40	75657154	2011-10-18 10:09:00	4.3	75732785	2011-10-18 09:12:00	3.2	75649509	2011-10-18 09:53:00	84	108976258	2011-10-18 11:20:00	Normal		108976255	2011-10-18 11:20:00	Normal		108976253	2011-10-18 11:20:00	Normal		0	II	II	II		II	II
1668126	2011-06-05	2012-07-13	77103791	2012-01-04 09:33:00	3.8	77238879	2012-01-04 09:31:00	3.5	77101006	2012-01-04 09:33:00	184	108978152	2012-01-05 08:57:00	Abnormal(88%)										1		II	II		II	II
1678373	2005-01-19	2005-01-15																								NA	NA		NA	NA
1679073	2011-12-17	2011-12-23																							II	NA	II		NA	NA
1717250	2009-06-26	2013-02-19	81659327	2012-09-17 10:00:00	2	81774795	2012-09-17 09:11:00	3.8	81633495	2012-09-17 10:00:00	194	108985523	2012-09-18 12:00:00	Normal						108985517	2012-09-18 12:00:00	Normal				I	I		NA	NA
1736377	2011-12-27	2012-01-15																								NA	NA		NA	NA
1748045	2013-02-27	2013-04-01	84301403	2013-03-22 03:22:00	8.9	84302218	2013-03-19 02:51:00	2.6	84278999	2013-03-21 03:42:00	296															III	III		NA	NA
1749715	2013-03-20	2013-03-30				84461123	2013-03-28 17:10:00	2.8	84399809	2013-03-28 17:10:00	443														III	NA	III		NA	NA
1751629	2013-03-29	2013-04-25	84757516	2013-04-22 11:39:00	2	84790256	2013-04-22 11:39:00	3.4	84745256	2013-04-22 11:39:00	138															II	II		NA	NA
1776065	2013-01-06	2013-01-18																								NA	NA		NA	NA
1782999	2013-08-27	2014-01-01							104097911	2013-09-10	111															NA	NA		NA	NA
3056116	2014-04-16	2014-06-12	97613037	2014-05-28 09:06:00	4.7	97614128	2014-05-28 09:06:00	4.3	97793170	2014-05-28 09:06:00	118	109021180	2014-05-28 10:09:00	Normal		109021179	2014-05-28 10:09:00	Abnormal(96%)	1				2	1		II	II		II	II
3081807	2006-11-26	2007-06-14																								NA	NA		NA	NA
3082456	2011-02-23 11:05:00	2011-03-07																								NA	NA		NA	NA
3084846	2014-07-04	2014-07-15																								NA	NA		NA	NA
3096537	2008-08-30	2008-06-15																								NA	NA		NA	NA
3099887	2013-11-28	2013-12-17																								NA	NA		NA	NA
3120580	2014-08-30	2014-10-29																								NA	NA		NA	NA
3132278	2010-06-03	2010-06-21																							III	NA	III		NA	NA
3163710	2011-08-19	2016-08-05	107286196	2016-04-29 02:29:00	2.2	107308010	2016-04-29 02:29:00	2.6	107286278	2016-04-29 02:29:00	374															II	II		NA	NA
3173499	2016-01-01	2016-01-09																								NA	NA		NA	NA
3180220	2015-03-18	2016-05-20	106708878	2016-02-29 09:08:00	2.3	106750289	2016-02-29 09:08:00	3.7	106709699	2016-02-29 09:08:00	195															I	I		NA	NA
3183884	2015-12-23	2016-01-12																								NA	NA		NA	NA
3203973	2016-04-20	2016-04-28																							II	NA	II		NA	NA
3207647	2013-04-26	2013-05-01																							I	NA	I		NA	NA
3215010	2012-10-25	2012-10-30																							II	NA	II		NA	NA
3231146	2016-01-21	2016-02-11																	0				-2	1	II	NA	II		NA	NA
3291975	2016-07-15	2016-07-21																							II	NA	II		NA	NA
3318739	2014-12-17 08:20:00	2015-02-15 08:20:00																								NA	NA		NA	NA
3338330	2018-02-15	2018-02-26																	1				2	1	III	NA	III		NA	NA
3346050	2018-03-28	2018-04-17	115873566	2018-04-10 09:18:00	5.5	115910738	2018-04-10 09:18:00	3.6	115873564	2018-04-10 09:18:00	250	116022388	2018-04-11 12:20:00	Normal		116022386	2018-04-11 12:20:00	Normal	0	116022382	2018-04-11 12:20:00	Normal	1	1	III	III	III		III	III
3359280	2014-01-02	2014-03-03																								NA	NA		NA	NA

## Sheet: Stage2
1111775	I
1125560	II
1148928	I
1162198	II*
1170369	I
1274005	III
1297428	I
1301288	I
1317869	III
1330086	II
1370459	I
1452032	III
1475374	III
1569908	II
1626259	II
1632657	III
1635692	II
1657620	III
1666164	II
1668126	II
1678373	I
1679073	II
1717250	I
1736377	II
1748045	III*
1749715	III*
1751629	II
1776065	II
1782999	I*
3056116	II
3081807	III
3082456	III*
3084846	I
3096537	III
3099887	NA
3120580	III
3132278	III
3163710	II
3173499	II
3180220	I
3183884	II
3203973	III
3207647	I
3215010	III
3231146	II
3291975	II
3318739	III
3338330	III
3346050	III
3359280	I
