# Supplementary material for: An acquired high-risk chromosome instability phenotype in multiple myeloma: Jumping 1q Syndrome
Source: Blood Cancer J. 2019 Aug 9;9(8):62. doi: 10.1038/s41408-019-0226-4 (PMC6689064; doi:10.1038/s41408-019-0226-4)
Supplement: Supplementary file 6 — Supplemental Table 2 [file 41408_2019_226_MOESM6_ESM.xlsx]

## Sheet: All data
	SUPPLEMENTAL TABLE 2
1	88,XXYY,dup(1)(q12q31)x2,-5,i(6)(p10)x2,-12,del(?13)(q12q22)x2,-14,-14,der(18)t(1;18)(q12;p11.3)dup(1)x2[cp4]/46,XY[cp20]
2	42,X,-Y,der(1;21)(q10;q10),del(6)(q23),der(8)t(1;8)(q12;q24.3)ins(8;?)(q24.3;?),-13,-14,del(16)(p13.1)[10]/76~91,idemx2,+1,+7,+der(8),+19[cp10]
3	47~48,X,-X,+1,der(1;?17)(q10;q10),+5,+9,+del(?9)(q13q22),+11,del(11)(q13),-12,-13,del(18)(p11.2),+19,del(19)(q13.1),der(19)t(1;19)(q12;q13.3,+21,-22[cp7]/46,XX[13]
4	72~80<4n>,XX,-Y,-Y,i(1)(q10)x2,t(1;16)(q21;q22),-2,add(2)(p25),-4,der(4)t(?3;4)(q21;q21),der(6)add(6)(p23)t(6;13)(q21;q12)x2,add(8)(p23),del(8)(q22)x2,-10,-10,add(10)(q22),add(11) (q23),der(12)t(1;12)(p13;q22),-13,-13,del(13)(q12q22)x2,-14,-14,add(14)(q32)x2,-16,add(16)(q22),der(16)t(1;16),-17,add(18)(p11.2),der(19)t(4;19)(q21;p13.3),-20,+21,+21,inc[cp20]
5	60,X,-X,-X,der(1)ins(1;?)(q25;?)t(1;15)(q32;p11.2),der(1;12)(q10;p10),der(3)t(3;?8)(p12;q22),der(6)t(6;12)(q15;q13),+7,der(8;21)(q10;q10),-9,-10,+11,add(11)(q12),-12,-12,-13,-14,+15, del(15)(q24),-16,-16,-17,+19,add(19)(q13.4),+20,-22[20]
6	74~78<3n>,XXX,+1,+i(1)(q10),der(1;22)(q10;q10),+2,-4,+5,+7,+8,del(11)(p11.2p13),+13,-14,der(14)t(11;14)(q12~13.1;q32)x2,+16,+19,+20,+21[cp20]
7	43~44,XX,+1,del(1)(p13p22),der(1;1)(q10;q10)dup(1)(q12q32)trp(q12q32),t(2;8)(p13;q24.1),del(3)(p21),-10,-13,-14[cp14]/87~88,idemx2[cp5]/50,idem,+2,+9,+20,+21,+21[1]
8	45,X,-X,dup(1)(q12q42),t(2;8)(q22;q22),del(6)(q25),t(11;14)(q12~13.1;q32),del(13)(q12q14)[3]/88~92,idemx2,-dup(1),+1,+1,i(1)(q10)x2,del(3)(p21),add(5)(q35)x2,-17,-20,inc[cp17]
9	45,X,-Y,add(3)(p21.3),?t(4;9)(q35;q22),add(6)(q25),add(8)(p11.2),der(11)t(11;14)(q12~13.1;q?32),der(12)t(1;12)(q12;q24.3),del(13)(q12q22),der(14)t(11;14)del(14)(q24q32),del(17) (p11.2),22pstk+[cp2]/44~45,idem,+1,der(1;15)(q10;q10)[cp10]/44,idem,+1,der(1)t(1;14)(p13;q11.2),der(1;15)(q10;q10),add(7)(p22),-14[4]/46,XY,22pstk+[4]
10	49~50,X-X,?add(1)(q32),del(1)(q42),+der(1;6)(q10;p10),+der(1;9)(q10;p10),+der(1;21)(q10;q10),add(3)(p14),del(6)(q15),+7,del(7)(p15),der(7)t(3;7)(p11;p22)ins(7;?)(p22;?),i(8)(q10),+11, der(12;14)(q10;q10),-13,+19[cp6]/48~51,idem,-der(1;6),der(2)t(1;2)(q21;q37),+3,-del(6),+der(6)t(6;6)(q15;?p11.1),-der(7),+add(7)(p22),-der(12;14),+del(12)(p11.2),i(13)(q10),+14,+15,-21[cp14]
11	43~46,X,-Y,-1,qdp(1)(q12q21),?t(3;22)(q26.2;q11.2),del(6)(q21),+7,?t(7;11)(q32;q23),add(8)(p23),del(13)(q12q22),add(14)(q32),+15,add(16)(q24),del(20)(q11.2q13.1),der(21)t(1;21) (q12;q22)trp(1)(q12q21)add(1)(q42),inc[cp4]/46,XY[16]
12	51~53,XY,+der(1;9)(q10;p10),+5,add(6)(q12),+9,del(9)(q21),der(11)add(11)(p15)add(11)(q21),-13,+15,add(17)(p13), +18,+19,+?20[cp7]/46,XY[13]
13	49~50,XY,+1,+1,der(1;16)(q10;p10),t(1;8)(p13;q24.3),der(1)t(1;8)(p13;q24.3),t(8;14)(q24.1;q32),-13,+18,+18,+21,+21,inc[cp9]/45~47,idem,der(Y;14)(q10;q10),-4,dup(5)(q13q22),-10,-12, del(17)(p12),add(19)(q13.3),?add(20)(q13.1),add(21)(p12),inc[cp5]/91,idem,-1,+der(1)t(1;8),-4,-4,dup(5)x2,-10,-10,-12,-12,-14,-14,del(17)x2,-19,add(19),add(20)x2,add(22)(p11.2)x2,inc[1]/ 46,XY[5]
14	56~57,X,-Y,+3,+5,der(5)t(1;5)(q21;q11.2),+6,der(7)t(1;7)(q12;q36)dup(1)(q12q21),+8,+9,+10,+11,+11,der(11;22)(q10;q10),der(13;15)(q10;q10),+15,+15,+19,der(19)t(1;19)(q21;q13.1),+20, +21,+21[cp10]/46,XY[10]
15	59~61<2n>,X,-Y,+der(1;19)(q10;p10)x2,t(1;8)(p22;q24.1),+2,+3,add(3)(q26.2),+5,+5,del(5)(q22q35),+6,+7,+7,+9,+11,+15,+15,+21,+21[cp17]/46,XY[3]
16	43~45,X,-X,del(1)(p13p31),der(3)t(3;7)(p21;q11.2),del(6)(q25),der(12)t(1;12)(q12;p13),-13,-14,del(17)(p13),add(19)(p13.3),der(20)t(7;20)(p13;p11.2),+21[cp20]
17	63~65,XY,add(X)(q28),der(1)t(1;5)(p13;q13),t(1;5)(p13;q13),-2,der(2)del(2)(p32)t(2;12)(q35;q13),-4,-6,-8,i(8)(q10),+9,del(12)(p11.2),der(12)t(2;12),-13,-13,-14,+15,+15,add(?18)(p11.2),der(19)t(1;19)(q12;q13.1),-20,+21,add(?21)(q22),-22,[cp9]/46,XY[12]
18	59~68<3n>,XX,-X,+1,add(1)(p36.3),add(1)(q12),dic(1;22)(p21;p13),dup(1)(q12q21),add(2)(p25)x2,del(?2)(q33),+3,add(5)(p15.3),del(5)(p13),der(6;8)(p10;q10)x2,+7,add(7)(p21),add(7)(p22), +8,+8,+8,add(8)(p23)x2,add(9)(q34)x2,add(10)(q22)x2,-11,-12,add(12)(p13),-13,-13,i(13)(q10),-14,-15,+16,der(16)t(1;16)(p13;q24),del(16)(q12~13),del(17)(p11.2),add(18)(p11.2)x2,+19, der(19)t(1;19)(p22;p13)x2,add(20)(p…
19	43,-Y,?inv(X)(p11.2q28),der(2)?t(2;14)(p23;q13),del(5)(q15q33),del(6)(q25),add(8)(q24.3),der(11)t(1;11)(q12;p15),-13,-14,?del(17)(p13),der(20)t(1;20)(q12;p12),+21,-22[cp20]
20	42,X,-X,+dup(1)(q?12q21),der(1;2)(q10;p10),der(1;16)(q10;p10),?t(3;14)(q27;q32),?del(4)(q31.1;q31.2), del(5)(q12q32),?t(7;9)(p22;p13),add(12)(q24.3),-13,-14[cp5]/42,idem,-dup(1),+der(1) dup(1)(q?12q21)t(1;7)(q21;q11.2)[cp8]/84,idemx2[cp3]/83~88,idemx2,-dup(1),+der(1)dup(1)t(1;7)[cp2]/78~79,idemx2,-der(1;2),+del(2)(q12),der(4)t(4;7)(p16;q11.2)x2,add(19)(q13.4),+?r[cp3]/ 46,XX[3]
21	45,XY,der(1)del(1)(p13)del(1)(q25),dup(1)(q12q25),del(2)(q35),add(4)(q27),der(7)t(1;7)(q12;q36)dup(1)(q12q25),-8,+9,del(9)(q13q22),-13,?inv(14)(q11.2q32),inc[cp4]/46,XY[16]
22	48~49,XX,+der(1;19)(q10;p10),+der(1;19)(q10;p10)dup(1)(q12q25),del(1)(p13p22),t(1;19)(q42;p13.3),t(2;5)(q13;q13),+6,del(6)(q?25)x2,del(8)(p11.2),add(10)(q11.2),del(12)(p13),del(13) (q12q22),+15,del(17)(p12),-22[cp16]/93~98,idemx2[cp3]/46,XX[1]
23	47~48,X,-X,+1,der(1;13)(q10;q10)dup(1)(q12q21),dup(1)(q12q21),add(3)(q26.2),+7,der(8;15)(q10;q10),+15,+19,+mar,inc[cp20]
24	46~47,XY,+i(1)(q10),t(8;11)(p21;q23),t(11;14)(q12~13.1;q32)[cp9]/46~48,XY,+i(1)(q10),der(8)t(8;11)(p21;q23)t(8;22)(q22;q12),der(11)t(8;11),t(11;14)(q12~13.1;q32),der(22)t(8;22)[cp5]/46,XY,dup(1)(q12q32),t(8;11)(p21;q23),t(11;14)(q12~13.1;q32)[cp4]/46,XY[cp2]
25	49~52,-Y,t(X;12)(q13;q24.3),+der(1;19)(q10;p10),+1,der(1;14)(q10;q10)dup(1)(q12q25),del(2)(q33),add(3)(p25),+6,i(8)(q10),+9,+11,r(11)(p15q23),+15,+20,+mar[cp10]/48~53,idem,t(1;5) (p10;q10),-dup(1)(q11q22)del(1)(q22),+7,+17,i(21)(q10)[cp4]/93~95,idemx2[cp3]/46,XY[3] der(1;19)(q10;p10),+der(1;19)(q10;p10)
26	51~53,X,?t(X;11)(q24;p15),+1,der(1;14)(q10;q10),t(1;9)(q21;q34),+3,add(3)(p13),add(4)(q12),+5,der(5)t(5;11)(q?15;q?11),+7,del(7)(p15),+9,t(9;20)(q12;q11.2),+der(9)t(1;9)add(1)(q42), +del(?11)(q23),-13,+15,add(?16)(q?22),del(17)(q21),+21,inc[cp8]/50~51,idem,-der(1;14),-add(3),+del(3)(p21),-der(5)t(5;11),der(8)t(1;8)(q12;p?12)ins(8;?)(p12;?),-t(9;20),+add(9)(q13),+14, -add(16),+add(20)(q13.1),add(2…
27	42,X,-Y,del(1)(p12p22),del(2)(q33),-5,?t(6;7)(q27;p21)),der(10;21)(q10;q10),der(13)t(1;13)(q12;p11.2)?dup(1)(q12q25),del(14)(q24),-17,inc[cp6]/84,idemx2,del(11)(q13q23)x2,inc[1]/46,XY[14]
28	47,X,-Y,+dic(1;16)(q?41;p?13.1),der(1;16)(q10;p10),+7,t(8;22)(q24.1;q11.2),+[cp10]/46,XY[cp10]
29	56~57,X,der(Y;1)(q10;q10),+3,+5,+6,+6,der(6)t(1;6)(q12;q15)x2,+7,del(7)(q11.2q22),+9,der(9)t(1;9)(p?13;p?13),+11,-13,+14,+15,+15,del(17)(p11.2),+18,der(18;19)(q10;p10)x2,+19,+19, +21[cp7]/46,XY[13]
30	46,X,-Y,+1,der(1;17)(q10;q10),add(5)(p13.3),+7,?del(7)(q32q34),del(8)(p12),+der(?11)t(1;11)(q12;p15),-13,inc[3]/46,XY[19]
31	76~79<3n>,XX,-X,+1,+1,der(1;16)(q10;p10)x2,+2,+3,add(4)(p16)x2,+7,+9,+11,del(13)(q12q22),del(14)(q22q31),+16,+17,+19,+20,+21,der(21)t(1;21)(q12;q22)x2,+22[cp8]/46,XX[13]
32	44~45,X,der(X)t(X;1)(q28;q12),del(1)(q32),dup(1)(q12q32),del(13)(q12q22),add(14)(q32),der(16)t(1;16)(q12;q11.2),add(18)(q23),-20,-22,der(22)t(1;22)(q12;q13),+mar[cp9]/45,idem,-der(X) t(X;1),+add(X)(q28),-der(16)t(1;16),+add(16)(q?11.2),inc[cp4]/87~89,idemx2,inc[cp3]/46,XX[4]
33	52~54,Y,add(X)(p11.2),+1,+1,del(1)(p13),der(1)del(1)(p13)del(1)(q31),+2,add(2)(q21),der(3;5)(q10;q10),+5,-6,+7,del(7)(q11.2q21),-8,+9,del(9)(q13q22),+11,add(11)(p14),+add(?11)(p11.2), der(12;14)(q10;q10),del(?13)(q12q22),+15,+15,add(15)(p11.2),del(15)(q26.1),add(16)(q24),der(17)add(17)(p11.2)dup(17)(q22q23),del(18)(p11.2),der(18)del(18)(p11.2)t(1;18)(q21;q23),+19, add(19)(q13.1),del(19)(q13.3),in…
34	53~55,XY,+der(1;19)(q10;p10),+3,add(3)(p26),+5,+5,del(5)(q13q31),+6,del(6)(q25),del(6)(q23),+7,+9,add(12)(p11.2),+der(15;19)(q10;p10),der(17)t(1;17)(q12;p13),add(20)(q13.3),+21,+21, add(21)(p13),-22,inc[cp5]/53~54,idem,+2,-add(3),+3,-5,-del(6)(q23),+der(6;12)(p10;q10),-add(12),-der(15;19),+15,der(16)t(1;16)(q12;q22),-der(17),+i(17)(q10),-add(20),+20,-21,-add(21), +22,inc[cp2]/46,XY,del(4)(q22),de…
35	49,XY,+1,der(1;16)(q10;p10),t(1;8)(p13;q24.1),add(2)(q37),del(4)(q31.1),+5,del(6)(q25),+7,+9,add(9)(p24),add(10)(p15),add(12)(p13),-13,+19,der(19)t(1;19)(q12;q13.1)[15]/46,XY[5]
36	66~67,X,-X,-Y,del(1)(q32)x2,der(1;?21)(q10;q10)add(1)(q32),t(3;22)(q27;q11.2),-4,+5,del(5)(q15q33)x2,+6,der(6)t(1;6)(q21;q23),der(6)t(1;6)add(1)(q?42),+8,+add(?9)(q13)x2,der(12;19) (q10;q10),-13,-14,add(16)(p13.1),del(17)(p11.2)x2,add(17)(p13),+19,+19,-22,-22[cp20]
37	45~46,X,-X,der(1)del(1)(p11p22)t(1;20)(q21;q13.3),dup(1)(q12q32),der(2;15)(p10;q10),t(3;22)(p25;q13),del(6)(q21),der(7)t(7;7)(p22;q22),t(8;8)(q24.1;q22),+9,add(9)(p24),der(12)t(3;12) (p13;p13)x2,add(13)(q22),?t(14;17)(p11.2;q25),der(16)t(1;16)(q12;q24)dup(1)(q12q32)del(1)(q32),del(17)(p11.2),+18,add(18)(p11.1)x2,der(20)t(1;20)[cp14]/46,XX[6]
38	44~45,XY,+1,der(1;16)(q10;p10),?dic(1;22)(?p13;q13),?t(4;14)(p16.1;q32),+7,der(9)t(1;9)(q12;p13)add(1)(q42),-13[cp2]/44,idem,-der(1;16),-7,-der(9),+der(9)t(1;9)(q12;p13),del(14) (q22), der(16)t(1;16)(p22;q21)[cp2]/61~66,XXY,+1,+1,der(1;16)(q10;p10)x2,?dic(1;22)(?p13;q13),-3,der(4;7)(q10;q10),?t(4;14)(p16.1;q32),+7,-8,der(9)t(1;9)(q12;p13)add(1)(q42),-10,-13,+16,+21 [cp5]/74~80<4n>,XXYY,+1,der(1;1…
39	79~84,Y,der(X)t(X;1)(q28;q11~12)x2,-Y,der(1;16)(q10;p10),der(1)t(1;17)(q21;q11.1),-2,der(3)t(3;4)(p26;q12),der(?4)t(4;7)(q11;p12),-5,del(6)(q21),der(6;17)(p10;q10), add(7)(p12),der(8) t(1;8)(q11~12;p23)x2,der(8)t(8;13)(p23;q14),add(10)(q26)x2,inv(10)(q11.2q24), -11,der(11)del(11)(q13q13)del(11)(q23q25),del(12)(q21q24.1),der(12)t(1;12)(q21;q24.3),-13,-13,-14,-15, der(16;17)(p10;q10),add(18)(q13),+…
40	48~50,XY,+X,dup(1)(q12q32),der(1)add(1)(p34.1)dup(1),t(3;5)(p10;p10),-4,+7,?add(8)(q24.1),+11,t(11;15)(p15.1;q11.1),add(14)(p11.2),-17,+19,?add(19)(q13.3),+r[cp5]/50~54,idem,-Y,+X, del(X)(q26),-t(3;5),+3,+5,+5,del(5)(q15q33),-t(11;15),+11,-add(14),+14,+15,+15,der?(15)t(11;15),+16,+20[cp13]/93~94,idemx2,+del(X),+5,del(5),-10,-14[cp2]
41	45~46,XY,+3,?t(3;8)(p24;q13),-4,der(6)t(1;6)(q21;q23),-9,t(11;14)(q12~13.1;q32),add(12)(p13),add(13)(p11.2),del(?13)(q12),+15,der(16)t(1;16)(q12;p13.3),inc[cp8]/46,XY[13]
42	50~51,X,-Y,der(1;17)(q10;q10),-4,+5,+9,add(9)(q34),+11,+15,add(16)(q13),+19,+21,add(21)(q22),der(22)t(1;22)(q21;q13),+mar1,+mar2[cp18]/46,XY[2]
43	41~42,X,-X,del(1)(p11p22),-4,del(6)(q21),-8,der(9)t(1;9)(q12;p24),del(11)(q14q21),-13,-14,add(14)(q32),add(16)(p13.1),der(17)t(1;17)(q12;p13),del(20)(q11.2),+mar[cp3]/46,XX[17]
44	46~51,XY,-1,der(1;9)(q10;p10),add(2)(p25),+3,add(3)(p13),del(4)(q27q31.3),+5,der(5)t(5;6)(q23;p11.2),?t(5;8)(p10;p10),del(6)(q25),del(7)(q32q34),del(8)(q24.1),+9,+9,del(9)(q12),-10, del(11)(q23),+13,del(13)(q12q22),del(?14)(q21),+15,+15,der(15)t(1;15)(q21;q24),add(16)(q24),-17,der(19)t(1;19)(q12;q13.3),+21,add(21)(p11.2),inc[cp19]/84~95,idemx2[cp4]/46,XY[2]
45	89~92,-X,-X,add(X)(p11.2)x2,-1,der(1)dup(1)(q12q41)add(1)(q25)x2,der(1)del(1)(p13p31)dup(1)(q12q41),der(2)t(2;3)(p13;p13)x2,add(5)(q15),+7,add(7)(p13)x3,der(8)t(8;8)(p23;q13)x2, ?t(11;12)(p15;q22),add(12)(q24.3),-13,-13,-14,-14,+17,add(18)(p11.2)x2,add(19)(q13.3)x2,del(20)(q11.2)x2,+1~2mar,1~4dmin[cp11]/89~92,idem,-der(12),+der(12)add(12)(p13)add(12) (q24.3)[cp9]
46	83~90,XX,-X,-X,der(1)del(1)(p11p32)add(1)(q21)x2,inv(5)(q15q33)x2,der(6)t(1;6)(q12;q15)x2,+7,+7,der(8;19)(q10;p10),-10,-13,-13,del(?14)(q11.2)x2,add(17)(p11.2)x2,add(20)(p12), der(21)t(1;21)(p31;q22)x2[cp20]
47	47~49,X,-X,der(2)t(1;2)(q12;q37),+7,+8,-13,der(19)t(1;19)(q12;p13.3),+20,+22,der(22)t(1;22)(q12;p11.2)[cp6]/48~49,idem,+17[cp7]/46,XX[7]
48	55~56,XX,del(2)(q32),+3,+5,der(5)t(1;5)(q12;q31),+7,+9,+9,+11,del(12)(p11.2),del(13)(q12q14),+15,+15,add(16)(q22),der(17)t(1;17)(q12;q25)ins(17;?)(q25;?),+19,+21[cp13]/46,XX[7]
49	41~42,X,-X,+1,+1,der(1;17)(q10;q10),?dic(1;18)(p13;q23),del(4)(p12p14),t(4;16)(q12;p13.3),-5,add(6)(21),-8,der(9)inv(9)(p11q13)add(9)(q34),der(10)t(10;13)(p11.2;q12),del(11)(q13q23),-13, del(13)(q12q22),?del(20)(p11.2),der(?21)t(5;?21)(q11.2;p11.2)ins(21;?)(p11.2;?)[cp7]/78~84,idemx2[cp4]/46,XX,inv(9)(p11q13)c[9]
50	47~53,XY,+1,der(1)del(1)(p13p22)t(1;11)(q32;q13),ider(1)(q10)t(1;11)(q32;q13),del(11)(q13),del(13)(q12q14),del(14)(q24),der(14)t(1;14)(q32;q32),?del(17)(p12),inc[cp4]/46,XY[19]

## Sheet: Stage
MRN	Date1	Date2	b2mID	b2mDate	b2m	AlbID	AlbDate	Alb	LDHID	LDHDate	LDH	TP53ID	TP53Date	TP53	TP53_S	MMSETID	MMSETDate	MMSET	MMSet_S	MAFID	MAFDate	MAF	MAF_S	ca	ISS_Call	ISS_Calc	ISS	RISS_Call	RISS_Calc	RISS
1111775	2011-09-11	2014-08-25	75416153	2011-10-05 10:50:00	2.8	75500697	2011-10-05 10:12:00	4.9	75540880	2011-09-12	272	108975848	2011-10-05 12:37:00	Normal		108975846	2011-10-05 12:37:00	Normal		108975843	2011-10-05 12:37:00	Normal		0		I	I		II	II
1125560	2014-05-02	2014-05-15																							II	NA	II		NA	NA
1148928	2000-11-29	2001-05-03	11873855	2001-01-23 10:21:00	1.6	11873869	2001-01-23 10:21:00	4.6	11873847	2001-01-23 10:21:00	137															I	I		NA	NA
1162198	2014-04-20	2014-04-25																							II	NA	II		NA	NA
1170369	2001-01-10	2001-09-10	16042556	2001-04-01	2.1	16135754	2001-04-30 11:16:00	0	16042552	2001-04-01	192															II	II		NA	NA
1274005	2003-11-10	2003-11-25 16:21:00	21411680	2003-11-19 11:37:00	12.6	21411705	2003-11-19 11:37:00	4.1	21411690	2003-11-19 11:37:00	406															III	III		NA	NA
1297428	2004-05-07	2004-07-19	23462368	2004-06-08 11:05:00	2.4	23509850	2004-06-08 11:05:00	3.8	23462339	2004-06-08 11:05:00	104								0				2			I	I		NA	NA
1301288	2004-04-27	2004-05-25																								NA	NA		NA	NA
1317869	2004-09-10 00:30:00	2005-11-28	31638181	2005-09-26 09:19:00	8.2	31661330	2005-09-26 09:19:00	2.2	31627968	2005-09-26 09:19:00	264															III	III		NA	NA
1330086	2005-03-20	2005-08-04	28148197	2005-04-14 16:35:00	5.2	28151350	2005-04-14 16:35:00	5.4	28148208	2005-04-14 16:35:00	164														III	II	III		NA	NA
1370459	2005-08-27	2005-09-01																								NA	NA		NA	NA
1452032	2007-07-22	2007-08-04	40259491	2007-07-27 23:11:00	34.5	40288019	2007-07-27 23:11:00	2.8	40224558	2007-07-28 05:29:00	394															III	III		NA	NA
1475374	2016-07-10	2017-03-15																								NA	NA		NA	NA
1569908	2014-03-26	2014-04-04	96503499	2014-03-29 16:31:00	5.3	96509820	2014-03-28 15:16:00	2.9	96503429	2014-03-28 15:16:00	641	108998513	2014-04-02 10:09:00	Normal		108998512	2014-04-02 10:09:00	Abnormal(21%)						1	II	II	II		II	II
1626259	2011-02-05	2011-05-27	71129709	2011-02-09 11:37:00	3.3	71190973	2011-02-09 01:49:00	2.9	71127308	2011-02-10 01:29:00	136															II	II		NA	NA
1632657	2009-03-27	2009-05-15																								NA	NA		NA	NA
1635692	2011-03-19	2011-05-18	72438770	2011-04-19 09:41:00	3.4	72502951	2011-04-19 08:55:00	3.3	72438763	2011-04-19 09:41:00	141	108972055	2011-04-19 14:28:00	Normal		108972054	2011-04-19 14:28:00	Normal		108972051	2011-04-19 14:28:00	Normal		0		II	II		II	II
1657620	2006-12-27	2007-01-15																								NA	NA		NA	NA
1666164	2011-10-01	2011-10-29 14:31:40	75657154	2011-10-18 10:09:00	4.3	75732785	2011-10-18 09:12:00	3.2	75649509	2011-10-18 09:53:00	84	108976258	2011-10-18 11:20:00	Normal		108976255	2011-10-18 11:20:00	Normal		108976253	2011-10-18 11:20:00	Normal		0	II	II	II		II	II
1668126	2011-06-05	2012-07-13	77103791	2012-01-04 09:33:00	3.8	77238879	2012-01-04 09:31:00	3.5	77101006	2012-01-04 09:33:00	184	108978152	2012-01-05 08:57:00	Abnormal(88%)										1		II	II		II	II
1678373	2005-01-19	2005-01-15																								NA	NA		NA	NA
1679073	2011-12-17	2011-12-23																							II	NA	II		NA	NA
1717250	2009-06-26	2013-02-19	81659327	2012-09-17 10:00:00	2	81774795	2012-09-17 09:11:00	3.8	81633495	2012-09-17 10:00:00	194	108985523	2012-09-18 12:00:00	Normal						108985517	2012-09-18 12:00:00	Normal				I	I		NA	NA
1736377	2011-12-27	2012-01-15																								NA	NA		NA	NA
1748045	2013-02-27	2013-04-01	84301403	2013-03-22 03:22:00	8.9	84302218	2013-03-19 02:51:00	2.6	84278999	2013-03-21 03:42:00	296															III	III		NA	NA
1749715	2013-03-20	2013-03-30				84461123	2013-03-28 17:10:00	2.8	84399809	2013-03-28 17:10:00	443														III	NA	III		NA	NA
1751629	2013-03-29	2013-04-25	84757516	2013-04-22 11:39:00	2	84790256	2013-04-22 11:39:00	3.4	84745256	2013-04-22 11:39:00	138															II	II		NA	NA
1776065	2013-01-06	2013-01-18																								NA	NA		NA	NA
1782999	2013-08-27	2014-01-01							104097911	2013-09-10	111															NA	NA		NA	NA
3056116	2014-04-16	2014-06-12	97613037	2014-05-28 09:06:00	4.7	97614128	2014-05-28 09:06:00	4.3	97793170	2014-05-28 09:06:00	118	109021180	2014-05-28 10:09:00	Normal		109021179	2014-05-28 10:09:00	Abnormal(96%)	1				2	1		II	II		II	II
3081807	2006-11-26	2007-06-14																								NA	NA		NA	NA
3082456	2011-02-23 11:05:00	2011-03-07																								NA	NA		NA	NA
3084846	2014-07-04	2014-07-15																								NA	NA		NA	NA
3096537	2008-08-30	2008-06-15																								NA	NA		NA	NA
3099887	2013-11-28	2013-12-17																								NA	NA		NA	NA
3120580	2014-08-30	2014-10-29																								NA	NA		NA	NA
3132278	2010-06-03	2010-06-21																							III	NA	III		NA	NA
3163710	2011-08-19	2016-08-05	107286196	2016-04-29 02:29:00	2.2	107308010	2016-04-29 02:29:00	2.6	107286278	2016-04-29 02:29:00	374															II	II		NA	NA
3173499	2016-01-01	2016-01-09																								NA	NA		NA	NA
3180220	2015-03-18	2016-05-20	106708878	2016-02-29 09:08:00	2.3	106750289	2016-02-29 09:08:00	3.7	106709699	2016-02-29 09:08:00	195															I	I		NA	NA
3183884	2015-12-23	2016-01-12																								NA	NA		NA	NA
3203973	2016-04-20	2016-04-28																							II	NA	II		NA	NA
3207647	2013-04-26	2013-05-01																							I	NA	I		NA	NA
3215010	2012-10-25	2012-10-30																							II	NA	II		NA	NA
3231146	2016-01-21	2016-02-11																	0				-2	1	II	NA	II		NA	NA
3291975	2016-07-15	2016-07-21																							II	NA	II		NA	NA
3318739	2014-12-17 08:20:00	2015-02-15 08:20:00																								NA	NA		NA	NA
3338330	2018-02-15	2018-02-26																	1				2	1	III	NA	III		NA	NA
3346050	2018-03-28	2018-04-17	115873566	2018-04-10 09:18:00	5.5	115910738	2018-04-10 09:18:00	3.6	115873564	2018-04-10 09:18:00	250	116022388	2018-04-11 12:20:00	Normal		116022386	2018-04-11 12:20:00	Normal	0	116022382	2018-04-11 12:20:00	Normal	1	1	III	III	III		III	III
3359280	2014-01-02	2014-03-03																								NA	NA		NA	NA

## Sheet: Stage2
1111775	I
1125560	II
1148928	I
1162198	II*
1170369	I
1274005	III
1297428	I
1301288	I
1317869	III
1330086	II
1370459	I
1452032	III
1475374	III
1569908	II
1626259	II
1632657	III
1635692	II
1657620	III
1666164	II
1668126	II
1678373	I
1679073	II
1717250	I
1736377	II
1748045	III*
1749715	III*
1751629	II
1776065	II
1782999	I*
3056116	II
3081807	III
3082456	III*
3084846	I
3096537	III
3099887	NA
3120580	III
3132278	III
3163710	II
3173499	II
3180220	I
3183884	II
3203973	III
3207647	I
3215010	III
3231146	II
3291975	II
3318739	III
3338330	III
3346050	III
3359280	I
